# Supplementary material for: The Essential Role of OmpR in Acidithiobacillus caldus Adapting to the High Osmolarity and Its Regulation on the Tetrathionate-Metabolic Pathway
Source: Microorganisms. 2022 Dec 22;11(1):35. doi: 10.3390/microorganisms11010035 (PMC9861516; doi:10.3390/microorganisms11010035)
Supplement: Supplementary file 1 [file microorganisms-11-00035-s001.zip]

Archive with 1 entries (1 files):
- microorganisms-2081841-supplementary.pdf
